# Supplementary material for: Genetic mechanisms and correlated risk factors of antimicrobial-resistant ESKAPEE pathogens isolated in a tertiary hospital in Malaysia
Source: Antimicrob Resist Infect Control. 2021 Apr 23;10:70. doi: 10.1186/s13756-021-00936-5 (PMC8062948; doi:10.1186/s13756-021-00936-5)
Supplement: Supplementary file 1 — Additional file 1. PCR primers and conditions used for the identification of ESKAPEE strains (Table S1) and the characterization of AMR genes profile of each bacterial species (Table S2), detailed AMR features of the ESKAPEE strains (Table S3-S9), and QRDR mutations and qnr genotypes of ciprofloxacin non-susceptible E. coli strains (Table S10). [file 13756_2021_936_MOESM1_ESM.xlsx]

## Sheet: ST1
Table S1 PCR primers and modified thermal-cycling conditions for the identification of ESKAPEE strains.
Organism	Target gene/region	Primer sequence (5’-3’)	Amplicon size (bp)	PCR thermal-cycling condition	Reference
Enterococcus spp.	Enterococcus genus-specific gene	Forward: TACTGACAAACCATTCATGATG Reverse: AACTTCGTCACCAACGCGAAC	112	Pre-denaturation incubation of DNA at 94°C for 3 min, followed by 30 cycles of denaturation at 94°C for 1 min, annealing at 56°C for 1 min, extension at 72°C for 1 min, and a final extension at 72°C for 5 min.	Ke, D., Picard, F. J., Martineau, F., Ménard, C., Roy, P. H., Ouellette, M., & Bergeron, M. G. (1999). Development of a PCR assay for rapid detection of enterococci. Journal of Clinical Microbiology, 37(11), 3497-3503.
S. aureus	nuc	Forward: GCGATTGATGGTGATACGGTT Reverse: AGCCAAGCCTTGACGAACTAAAGC	271	Pre-denaturation incubation of the DNA at 95°C for 5 min, followed by 37 cycles of denaturation at 95°C for 30 sec, annealing at 55°C for 30 sec, extension at 72°C for 1 min, and a final extension at 72°C for 10 min.	Brakstad, O. G., Aasbakk, K., & Maeland, J. A. (1992). Detection of Staphylococcus aureus by polymerase chain reaction amplification of the nuc gene. Journal of Clinical Microbiology, 30(7), 1654-1660.
K. pneumoniae	mdh	Forward: CCCAACTCGCTTCAGGTTCAG Reverse: CCGTTTTTCCCCAGCAGCAG	757	Pre-denaturation incubation of the DNA at 95°C for 3 min, followed by 30 cycles of denaturation at 95°C for 30 sec, annealing at 50°C for 30 sec, extension at 72°C for 1 min, and a final extension at 72°C for 7 min.	Diancourt, L., Passet, V., Verhoef, J., Grimont, P. A., & Brisse, S. (2005). Multilocus sequence typing of Klebsiella pneumoniae nosocomial isolates. Journal of Clinical Microbiology, 43(8), 4178-4182.
A. baumannii	recA	Forward: CCTGAATCTTCTGGTAAAAC Reverse: GTTTCTGGGCTGCCAAACATTAC	425	Pre-denaturation incubation of the DNA at 94°C for 5 min, followed by 30 cycles of denaturation at 94°C for 30 sec, annealing at 55°C for 30 sec, extension at 72°C for 30 sec, and a final extension at 72°C for 7 min.	Chen, T.-L., Siu, L.-K., Wu, R. C.-C., Shaio, M.-F., Huang, L.-Y., Fung, C.-P., . . . Cho, W.-L. (2007). Comparison of one-tube multiplex PCR, automated ribotyping and intergenic spacer (ITS) sequencing for rapid identification of Acinetobacter baumannii. Clinical Microbiology and Infection, 13(8), 801-806.
	ITS region	Forward: CATTATCACGGTAATTAGTG Reverse: AGAGCACTGTGCACTTAAG	208
P. aeruginosa	oprL	Forward: ATGGAAATGCTGAAATTCGGC Reverse: CTTCTTCAGCTCGA CGCGACG	504	Pre-denaturation incubation of the DNA at 94°C for 3 min, followed by 30 cycles of denaturation at 94°C for 40 sec, annealing at 57°C for 40 sec, extension at 72°C for 50 sec, and a final extension at 72°C for 7 min.	De Vos, D., Lim, A., Pirnay, J. P., Struelens, M., Vandenvelde, C., Duinslaeger, L., . . . Cornelis, P. (1997). Direct detection and identification of Pseudomonas aeruginosa in clinical samples such as skin biopsy specimens and expectorations by multiplex PCR based on two outer membrane lipoprotein genes, oprI and oprL. Journal of Clinical Microbiology, 35(6), 1295-1299.
Enterobacter spp.	rrn locus at 16S-23S spacer region	Forward: GAAGTCGTAACAAGG Reverse: CAAGGCATCCACCGT	Primary fragments: 285; 460; 585 (E. aerogenes) 280/300; 460 (E. cloacae) Secondary fragments: 510; 530; 600 (E. cloacae)	Pre-denaturation incubation of the DNA at 94°C for 5 min, followed by 25 cycles of denaturation at 94°C for 1 min, annealing at 55°C for 7 min, extension at 72°C for 2 min, and a final extension at 72°C for 7 min.	Jensen, M. A., Webster, J. A., & Straus, N. (1993). Rapid identification of bacteria on the basis of polymerase chain reaction-amplified ribosomal DNA spacer polymorphisms. Applied and Environmental Microbiology, 59(4), 945-952.
E. coli	phoA	Forward: GTGACAAAAGCCCGGACACCATAAAT Reverse: TACACTGTCATTACGTTGCGGATTTGG	903	Pre-denaturation incubation of the DNA at 94°C for 3 min, followed by 35 cycles of denaturation at 94°C for 1 min, annealing at 67°C for 1 min, extension at 72°C for 2 min, and a final extension at 72°C for 7 min.	Kong, R., So, C., Law, W., & Wu, R. (1999). A sensitive and versatile multiplex PCR system for the rapid detection of enterotoxigenic (ETEC), enterohaemorrhagic (EHEC) and enteropathogenic (EPEC) strains of Escherichia coli. Marine Pollution Bulletin, 38(12), 1207-1215.

## Sheet: ST2
Table S2 Antimicrobial resistance conferring genes examined in this study.
Organism	Target gene	Primer sequence (5'-3')	Primer concentration (µM)	Annealing temperature (°C)	Amplicon size (bp)	Reference
Enterococcus spp.	aac(6’)-Ie-aph(2”)-Ia	CAGAGCCTTGGGAAGATGAAG	0.25	55	348	Vakulenko, S. B., Donabedian, S. M., Voskresenskiy, A. M., Zervos, M. J., Lerner, S. A., & Chow, J. W. (2003). Multiplex PCR for detection of aminoglycoside resistance genes in enterococci. Antimicrobial Agents and Chemotherapy, 47(4), 1423-1426.
		CCTCGTGTAATTCATGTTCTGGC
	aph(2")-Ib	CTTGGACGCTGAGATATATGAGCAC	0.25	55	867
		GTTTGTAGCAATTCAGAAACACCCTT
	aph(2")-Ic	CCACAATGATAATGACTCAGTTCCC	0.5	55	444
		CCACAGCTTCCGATAGCAAGAG
	aph(2")-Id	GTGGTTTTTACAGGAATGCCATC	0.5	55	641
		CCCTCTTCATACCAATCCATATAAC
	aph(3’)-IIIa	GGCTAAAATGAGAATATCACCGG	0.3	55	523
		CTTTAAAAAATCATACAGCTCGCG
	ant(4’)-Ia	CAAACTGCTAAATCGGTAGAAGCC	0.2	55	294
		GGAAAGTTGACCAGACATTACGAACT
	vanA	CATGAATAGAATAAAAGTTGCAATA	0.5	55	1030	Clark, N. C., Cooksey, R. C., Hill, B. C., Swenson, J. M., & Tenover, F. C. (1993). Characterization of glycopeptide-resistant enterococci from US hospitals. Antimicrobial Agents and Chemotherapy, 37(11), 2311-2317.
		CCCCTTTAACGCTAATACGATCAA
	vanB	GTGACAAACCGGAGGCGAGGA	0.5	55	433
		CCGCCATCCTCCTGCAAAAAA
S. aureus	mecA	TCCAGATTACAACTTCACCAGG	0.3	53	162	Milheiriço, C., Oliveira, D. C., & de Lencastre, H. (2007). Update to the multiplex PCR strategy for assignment of mec element types in Staphylococcus aureus. Antimicrobial Agents and Chemotherapy, 51(9), 3374-3377.
		CCACTTCATATCTTGTAACG
	ermA	GTTCAAGAACAATCAATACAGAG	0.3	52	421	Lina, G., Quaglia, A., Reverdy, M. E., Leclercq, R., Vandenesch, F., & Etienne, J. (1999). Distribution of genes encoding resistance to macrolides, lincosamides, and streptogramins among staphylococci. Antimicrobial Agents and Chemotherapy, 43(5), 1062-1066.
		GGATCAGGAAAAGGACATTTTAC
	ermB	CCGTTTACGA AATTGGAACA GGTAAAGGGC	0.3	55	359
		GAATCGAGAC TTGAGTGTGC
	ermC	GCTAATATTG TTTAAATCGT CAATTCC	0.3	52	572
		GGATCAGGAA AAGGACATTT TAC
E. coli; Enterobacter spp.; K. pneumoniae	qnrA	ATTTCTCACGCCAGGATTTG	0.2	53	516	Robicsek, A., Strahilevitz, J., Sahm, D. F., Jacoby, G. A., & Hooper, D. C. (2006). qnr prevalence in ceftazidime-resistant Enterobacteriaceae isolates from the United States. Antimicrobial Agents and Chemotherapy, 50(8), 2872-2874.
		GATCGGCAAAGGTTAGGTCA
	qnrB	GATCGTGAAAGCCAGAAAGG	0.2	53	469
		ACGATGCCTGGTAGTTGTCC
	qnrS	ACGACATTCGTCAACTGCAA	0.2	53	417
		TAAATTGGCACCCTGTAGGC
	SHV	AGC CGC TTG AGC AAA TTA AAC	0.3	58	713	Dallenne, C., Da Costa, A., Decré, D., Favier, C., & Arlet, G. (2010). Development of a set of multiplex PCR assays for the detection of genes encoding important β-lactamases in Enterobacteriaceae. Journal of Antimicrobial Chemotherapy, 65(3), 490-495.
		ATC CCG CAG ATA AAT CAC CAC
	TEM	CAT TTC CGT GTC GCC CTT ATT C	0.3	58	800
		CGT TCA TCC ATA GTT GCC TGA C
E. coli; K. pneumoniae	OXA-48	TTG GTG GCA TCG ATT ATC GG	0.2	58	744	Poirel, L., Héritier, C., Tolün, V., & Nordmann, P. (2004). Emergence of oxacillinase-mediated resistance to imipenem in Klebsiella pneumoniae. Antimicrobial Agents and Chemotherapy, 48(1), 15-22.
		GAG CAC TTC TTT TGT GAT GGC
	NDM	GGT TTG GCG ATC TGG TTT TC	0.2	58	621	Nordmann, P., Naas, T., & Poirel, L. (2011). Global spread of carbapenemase-producing Enterobacteriaceae. Emerging Infectious Diseases, 17(10), 1791.
		CGG AAT GGC TCA TCA CGA TC
	VIM	GAT GGT GTT TGG TCG CAT A	0.2	55	390
		CGA ATG CGC AGC ACC AG
	IMP	GGA ATA GAG TGG CTT AAY TC	0.2	48	232
		TCG GTT TAA YAA AAC AAC CAC C
	KPC	CTGTCTTGTCTCTCATGGCC	0.2	55	862	Naas, T., Cuzon, G., Villegas, M. V., Lartigue, M. F., Quinn, J. P., & Nordmann, P. (2008). Genetic structures at the origin of acquisition of the β-lactamase blaKPC gene. Antimicrobial Agents and Chemotherapy, 52(4), 1257-1263.
		CCTCGCTGTGCTTGTCATCC
	CTXM-1	GGT TAA AAA ATC ACT GCG TC	0.3	55	864	Eckert, C., Gautier, V., Saladin-Allard, M., Hidri, N., Verdet, C., Ould-Hocine, Z., . . . Lambert, T. (2004). Dissemination of CTX-M-type β-lactamases among clinical isolates of Enterobacteriaceae in Paris, France. Antimicrobial Agents and Chemotherapy, 48(4), 1249-1255.
		TTG GTG ACG ATT TTA GCC GC
E. coli	gyrA	ACGTACTAGGCAATGACTGG	0.2	55	189	Sorlozano, A., Gutierrez, J., Jimenez, A., de Dios Luna, J., & Martínez, J. L. (2007). Contribution of a new mutation in parE to quinolone resistance in extended-spectrum-β-lactamase-producing Escherichia coli isolates. Journal of Clinical Microbiology, 45(8), 2740-2742.
		AGAAGTCGCCGTCGATAGAAC
	parC	TGTATGCGATGTCTGAACTG	0.2	55	264
		CTCAATAGCAGCTCGGAATA
	parE	TACCGAGCTGTTCCTTGTGG	0.2	55	266
		GGCAATGTGCAGACCATCAG
	gyrB	CTCCTCCCAGACCAAAGACA	0.2	64	447	Vila, J., Ruiz, J., Marco, F., Barcelo, A., Goni, P., Giralt, E., & De Anta, T. J. (1994). Association between double mutation in gyrA gene of ciprofloxacin-resistant clinical isolates of Escherichia coli and MICs. Antimicrobial Agents and Chemotherapy, 38(10), 2477-2479.
		TCACGACCGATACCACAGCC
A. baumannii	OXA-23-like	GAT CGG ATT GGA GAA CCA GA	0.2	52	501	Woodford, N., Ellington, M. J., Coelho, J. M., Turton, J. F., Ward, M. E., Brown, S., ... & Livermore, D. M. (2006). Multiplex PCR for genes encoding prevalent OXA carbapenemases in Acinetobacter spp. International Journal of Antimicrobial Agents, 27(4), 351-353.
		ATT TCT GAC CGC ATT TCC AT
	OXA-24-like	GGT TAG TTG GCC CCC TTA AA	0.2	52	246
		AGT TGA GCG AAA AGG GGA TT
	OXA-51-like	TAA TGC TTT GAT CGG CCT TG	0.2	52	353
		TGG ATT GCA CTT CAT CTT GG
	OXA-58-like	AAG TAT TGG GGC TTG TGC TG	0.2	52	599
		CCC CTC TGC GCT CTA CAT AC
	NDM	GGTTTGGCGATCTGGTTTTC	0.3	52	621	Nordmann, P., Poirel, L., Carrër, A., Toleman, M. A., & Walsh, T. R. (2011). How to detect NDM-1 producers. Journal of Clinical Microbiology, 49(2), 718-721.
		CGGAATGGCTCATCACGATC
	IMP	CTA CCG CAG CAG AGT CTT TG	0.3	55	587	Senda, K., Arakawa, Y., Ichiyama, S., Nakashima, K., Ito, H., Ohsuka, S., Shimokata, K., Kato, N. and Ohta, M. (1996). PCR detection of metallo-beta-lactamase gene (blaIMP) in Gram-negative rods resistant to broad-spectrum beta-lactams. Antimicrobial Agents and Chemotherapy, 34, 2909-2913.
		AAC CAG TTT TGC CTT ACC AT
	VIM	AGT GGT GAG TAT CCG ACA G	0.3	52	261	Lauretti, L., Riccio, M. L., Mazzariol, A., Cornaglia, G., Amicosante, G., Fontana, R., & Rossolini, G. M. (1999). Cloning and characterization of blaVIM, a new integron-borne metallo-β-lactamase gene from a Pseudomonas aeruginosa clinical isolate. Antimicrobial Agents and Chemotherapy, 43(7), 1584-1590.
		ATG AAA GTG CGT GGA GAC
	TEM	ATA AAA TTC TTG AAG ACG AAA	0.3	50	1080	Kim, J., Lim, Y. M., Rheem, I., Lee, Y., Lee, J. C., Seol, S. Y., ... & Cho, D. T. (2005). CTX-M and SHV-12 β-lactamases are the most common extended-spectrum enzymes in clinical isolates of Escherichia coli and Klebsiella pneumoniae collected from 3 university hospitals within Korea. FEMS Microbiology Letters, 245(1), 93-98.
		GAC AGT TAC CAA TGC TTA ATC
	SHV	ATG CGT TAT ATT CGC CTG TG	0.3	60	726	Paterson, D. L., Hujer, K. M., Hujer, A. M., Yeiser, B., Bonomo, M. D., Rice, L. B., & Bonomo, R. A. (2003). Extended-spectrum β-lactamases in Klebsiella pneumoniae bloodstream isolates from seven countries: dominance and widespread prevalence of SHV-and CTX-M-type β-lactamases. Antimicrobial agents and chemotherapy, 47(11), 3554-3560.
		TGC TTT GTT ATT CGG GCC AA
	CTX-M-1	CGG TGC TGA AGA AAA GTG	0.3	55	354	Nagano, N., Nagano, Y., Cordevant, C., Shibata, N., & Arakawa, Y. (2004). Nosocomial transmission of CTX-M-2 β-lactamase-producing Acinetobacter baumannii in a neurosurgery ward. Journal of Clinical Microbiology, 42(9), 3978-3984.
		TAC CCA GCG TCA GAT TAC
	CTX-M-2	ACG CTA CCC CTG CTA TTT	0.3	55	780
		GCT TTC CGC CTT CTG CTC
	CTX-M-9	GCA GAT AAT ACG CAG GTG	0.3	55	393
		CGG CGT GGT GGT GTC TCT
	VEB	ATT TCC CGA TGC AAA GCG T	0.3	55	542	Cicek, A. C., Saral, A., Iraz, M., Ceylan, A., Duzgun, A. O., Peleg, A. Y., & Sandalli, C. (2014). OXA-and GES-type β-lactamases predominate in extensively drug-resistant Acinetobacter baumannii isolates from a Turkish University Hospital. Clinical Microbiology and Infection, 20(5), 410-415.
		TTA TTC CGG AAG TCC CTG T
	PER	ATGAATGTCATTATAAAAGC	0.3	50	925	Poirel, L., Cabanne, L., Vahaboglu, H., & Nordmann, P. (2005). Genetic environment and expression of the extended-spectrum β-lactamase blaPER-1 gene in gram-negative bacteria. Antimicrobial Agents and Chemotherapy, 49(5), 1708-1713.
		AATTTGGGCTTAGGGCAGAA
	SIM	TACAAGGGATTCGGCATCG	0.3	56	570	Poirel, L., Walsh, T. R., Cuvillier, V., & Nordmann, P. (2011). Multiplex PCR for detection of acquired carbapenemase genes. Diagnostic Microbiology and Infectious Disease, 70(1), 119-123.
		TAATGGCCTGTTCCCATGTG
	aacA4	ATG ACT GAG CAT GAC CTT GCG	0.3	65	487	Hujer, K. M., Hujer, A. M., Hulten, E. A., Bajaksouzian, S., Adams, J. M., Donskey, C. J., ... & Thomson, J. M. (2006). Analysis of antibiotic resistance genes in multidrug-resistant Acinetobacter sp. isolates from military and civilian patients treated at the Walter Reed Army Medical Center. Antimicrobial Agents and Chemotherapy, 50(12), 4114-4123.
		TTA GGC ATC ACT GCG TGT TCG
	aacC1	ATG GGC ATC ATT CGC ACA TGT AGG	0.3	64	421
		TTA GGT GGC GGT ACT TGG GTC
	aadA1	ATG AGG GAA GCG GTG ATC G	0.3	62	624
		TTA TTT GCC GAC TAC CTT GGT G
	aadB	ATG GAC ACA ACG CAG GTC GC	0.3	68	495
		TTA GGC CGC ATA TCG CGA CC
	aphA6	ATG GAA TTG CCC AAT ATT ATT C	0.3	55	736
		TCA ATT CAA TTC ATC AAG TTT TA
	aacC2	ATG CAT ACG CGG AAG GCA ATA AC	0.3	65	719
		CTA ACC GGA AGG CTC GCA AG
P. aeruginosa	VIM	GAT GGT GTT TGG TCG CAT A	0.3	55	390	Dallenne, C., Da Costa, A., Decré, D., Favier, C., & Arlet, G. (2010). Development of a set of multiplex PCR assays for the detection of genes encoding important β-lactamases in Enterobacteriaceae. Journal of Antimicrobial Chemotherapy, 65(3), 490-495.
		CGA ATG CGC AGC ACC AG
	IMP	TTGACACTCCATTTACDG	0.3	55	139
		GATYGAGAATTAAGCCACYCT
	ampC	CTTCCACACTGCTGTTCGCC	0.3	65	1063	Rodríguez-Martínez, J. M., Poirel, L., & Nordmann, P. (2009). Extended-spectrum cephalosporinases in Pseudomonas aeruginosa. Antimicrobial Agents and Chemotherapy, 53(5), 1766-1771.
		TTGGCCAGGATCACCAGTCC

## Sheet: ST3
Table S3 Antimicrobial resistance profiles of Enterococcus spp. (n = 54)
Study code	Organism	Multidrug resistance (MDR)	Ampicillin		Vancomycin		Streptomycin			AMR gene profile
			S/I/R	MIC (µg/mL)	S/I/R	MIC (µg/mL)	S/I/R	MIC (µg/mL)	HLAR (>1000 µg/mL)
ENC/UM/01	E. faecium	MDR	R	>256	R	32	R	>256	+	vanA, vanB
ENC/UM/02	E. faecium	non-MDR	R	256	S	NA	R	>256	+	-
ENC/UM/03	E. faecium	non-MDR	R	128	S	NA	R	>256	+	-
ENC/UM/05	E. faecalis	non-MDR	S	NA	S	NA	R	128	-	-
ENC/UM/06	E. faecalis	non-MDR	S	NA	S	NA	R	64	-	ant(4’)-Ia
ENC/UM/07	E. faecium	non-MDR	R	64	S	NA	R	>256	+	-
ENC/UM/08	E. faecalis	non-MDR	S	NA	S	NA	R	128	-	-
ENC/UM/09	E. faecalis	non-MDR	S	NA	S	NA	R	128	-	ant(4’)-Ia
ENC/UM/12	E. faecalis	non-MDR	S	NA	S	NA	R	16	-	ant(4’)-Ia
ENC/UM/13	E. faecium	non-MDR	R	256	S	NA	R	32	-	-
ENC/UM/14	E. faecalis	non-MDR	S	NA	S	NA	R	>256	-	ant(4’)-Ia
ENC/UM/15	E. faecium	non-MDR	R	256	S	NA	R	32	-	-
ENC/UM/16	E. faecalis	non-MDR	S	NA	S	NA	R	>256	+	-
ENC/UM/18	E. raffinosus	non-MDR	S	≤0.25	S	NA	R	NA	+	-
ENC/UM/20	E. faecalis	non-MDR	S	NA	S	NA	R	>256	-	-
ENC/UM/21	E. faecalis	non-MDR	S	NA	S	NA	R	128	-	aph(2")-Ic
ENC/UM/23	E. raffinosus	non-MDR	S	≤0.25	S	NA	R	NA	+	-
ENC/UM/24	E. faecalis	non-MDR	S	NA	S	NA	R	128	-	-
ENC/UM/25	E. hirae	non-MDR	S	NA	S	NA	R	32	-	aac(6’)-Ie-aph(2”)-Ia
ENC/UM/26	E. faecium	non-MDR	R	>256	S	NA	R	>256	+	-
ENC/UM/27	E. faecium	non-MDR	S	NA	S	NA	R	NA	-	-
ENC/UM/29	E. faecalis	non-MDR	S	NA	S	NA	R	>256	+	-
ENC/UM/30	E. faecalis	non-MDR	S	NA	S	NA	R	>256	-	aph(2")-Ic, ant(4’)-Ia
ENC/UM/31	E. faecium	non-MDR	R	256	S	NA	R	>256	+	ant(4’)-Ia
ENC/UM/32	E. faecium	MDR	R	>256	R	>256	R	>256	+	vanA, vanB
ENC/UM/33	E. faecalis	non-MDR	S	NA	R	32	R	128	-	aac(6’)-Ie-aph(2”)-Ia, ant(4’)-Ia, vanB
ENC/UM/34	E. faecium	non-MDR	R	128	S	NA	R	>256	+	-
ENC/UM/35	E. hirae	non-MDR	S	≤0.25	S	NA	R	64	-	ant(4’)-Ia
ENC/UM/36	E. faecium	non-MDR	R	64	S	NA	R	>256	+	-
ENC/UM/38	Enterococcus spp.	non-MDR	S	NA	S	NA	R	64	-	-
ENC/UM/39	Enterococcus spp.	non-MDR	S	NA	S	NA	R	128	-	-
ENC/UM/40	E. raffinosus	non-MDR	S	NA	S	NA	R	>256	+	aph(2")-Ic
ENC/UM/41	E. faecium	non-MDR	R	256	S	NA	R	>256	+	ant(4’)-Ia
ENC/UM/43	E. faecium	non-MDR	S	4	S	NA	R	>256	+	aac(6’)-Ie-aph(2”)-Ia
ENC/UM/44	E. faecalis	non-MDR	S	NA	S	NA	R	64	-	-
ENC/UM/45	E. avium	non-MDR	S	NA	S	NA	R	>256	-	-
ENC/UM/46	E. faecalis	non-MDR	S	NA	I	16	R	>256	-	aac(6’)-Ie-aph(2”)-Ia, vanB
ENC/UM/47	E. faecalis	non-MDR	S	NA	S	NA	R	>256	-	-
ENC/UM/49	E. faecalis	non-MDR	S	NA	S	NA	R	128	-	-
ENC/UM/50	E. faecium	non-MDR	R	>256	S	NA	R	>256	+	-
ENC/UM/51	E. faecalis	non-MDR	S	NA	S	NA	R	128	-	-
ENC/UM/52	E. faecalis	non-MDR	S	NA	R	32	R	128	-	-
ENC/UM/53	E. faecium	non-MDR	R	128	S	NA	R	16	-	aph(2")-Ic, ant(4’)-Ia
ENC/UM/54	E. faecalis	non-MDR	S	NA	R	32	R	128	-	aph(2")-Ic, ant(4’)-Ia, vanB
ENC/UM/55	E. faecalis	non-MDR	S	NA	S	NA	R	>256	+	-
ENC/UM/56	E. faecalis	non-MDR	S	NA	S	NA	R	128	-	-
ENC/UM/57	E. faecalis	non-MDR	S	NA	R	>256	R	>256	-	aph(2")-Ic, vanB
ENC/UM/58	E. faecium	non-MDR	R	>256	S	NA	R	>256	+	aph(2")-Ic
ENC/UM/59	E. faecium	non-MDR	R	256	S	NA	R	>256	+	-
ENC/UM/60	E. gallinarum	non-MDR	R	256	S	NA	R	>256	-	aph(2")-Ic, ant(4’)-Ia
ENC/UM/61	E. faecium	non-MDR	R	>256	S	NA	R	256	-	-
ENC/UM/63	E. faecium	non-MDR	R	>256	S	NA	R	>256	-	-
ENC/UM/62	E. faecium	non-MDR	R	>256	S	NA	R	>256	+	-
ENC/UM/64	E. faecium	non-MDR	R	>256	S	NA	R	64	-	-
S: susceptible; I: intermediate; R: resistant; +: present; -: absent; HLAR: high-level aminoglycoside resistance; MIC: minimum inhibitory concentration; NA: Not available (Strain was not subjected to testing if confirmed susceptible by disk diffusion assay)

## Sheet: ST4
Table S4 Antimicrobial resistance profiles of Staphylococcus aureus (n = 54)
Study code	Organism	Multidrug resistance (MDR)	Clindamycin	Erythromycin	Cefoxitin	Linezolid	Oxacillin		Penicillin	Rifampicin	Vancomycin		AMR gene profile
			S/I/R	S/I/R	S/I/R	S/I/R	S/I/R	MIC (µg/mL)	S/I/R	S/I/R	S/I/R	MIC (µg/mL)
SA/UM/01	MSSA	non-MDR	S	S	S	S	S	≤0.25	S	S	S	1	NA
SA/UM/03	MSSA	non-MDR	S	S	S	S	S	≤0.25	R	S	S	≤0.5	NA
SA/UM/04	MSSA	non-MDR	S	S	S	S	S	0.5	R	S	S	1	NA
SA/UM/05	MSSA	non-MDR	S	S	S	S	S	0.5	R	S	S	1	NA
SA/UM/06	MRSA	non-MDR	S	S	R	S	R	>256	R	S	S	≤0.5	mecA
SA/UM/07	MRSA	MDR	R	R	R	S	R	256	R	S	S	1	ermC, mecA
SA/UM/14	MSSA	non-MDR	S	S	S	S	S	≤0.25	R	S	S	1	NA
SA/UM/17	MRSA	MDR	R	R	R	S	R	256	R	S	S	≤0.5	ermC, mecA
SA/UM/20	MSSA	non-MDR	S	S	S	S	S	0.5	R	S	S	1	NA
SA/UM/21	MSSA	non-MDR	S	S	S	S	S	0.5	R	S	S	1	NA
SA/UM/22	MRSA	MDR	R	R	R	S	R	256	R	S	S	0.5	ermC, mecA
SA/UM/23	MSSA	non-MDR	S	S	S	S	S	0.5	R	S	S	1	NA
SA/UM/32	MRSA	MDR	R	R	R	S	R	256	R	S	S	≤0.5	ermC, mecA
SA/UM/33	MRSA	MDR	R	R	R	S	R	256	R	S	S	≤0.5	ermC, mecA
SA/UM/34	MRSA	MDR	R	R	R	S	R	256	R	S	S	1	ermC, mecA
SA/UM/35	MRSA	MDR	R	R	R	S	R	256	R	S	S	≤0.5	ermC, mecA
SA/UM/36	MRSA	MDR	R	R	R	S	R	256	R	S	S	≤0.5	ermC, mecA
SA/UM/38	MRSA	non-MDR	S	S	R	S	R	>256	R	S	S	1	mecA
SA/UM/39	MRSA	MDR	R	R	R	S	R	16	R	S	S	1	ermC, mecA
SA/UM/40	MRSA	MDR	R	R	R	S	R	256	R	S	S	≤0.5	ermC, mecA
SA/UM/41	MRSA	non-MDR	S	S	R	S	R	64	R	S	S	1	mecA
SA/UM/43	MRSA	MDR	R	R	R	S	R	256	R	S	S	≤0.5	ermC, mecA
SA/UM/44	MRSA	non-MDR	S	S	R	S	R	128	R	S	S	1	mecA
SA/UM/46	MRSA	non-MDR	S	S	R	S	R	>256	R	S	S	≤0.5	mecA
SA/UM/50	MRSA	non-MDR	S	S	R	S	R	256	R	S	S	≤0.5	mecA
SA/UM/51	MRSA	MDR	R	R	R	S	R	256	R	S	S	≤0.5	ermC, mecA
SA/UM/52	MRSA	MDR	R	R	R	S	R	256	R	S	S	≤0.5	ermC, mecA
SA/UM/53	MRSA	MDR	R	R	R	S	R	256	R	S	S	1	ermC, mecA
SA/UM/54	MRSA	MDR	R	R	R	S	R	256	R	S	S	≤0.5	ermC, mecA
SA/UM/55	MRSA	non-MDR	S	S	R	S	R	128	R	S	S	1	mecA
SA/UM/56	MRSA	MDR	R	R	R	S	R	16	R	S	S	1	ermC, mecA
SA/UM/57	MRSA	MDR	R	R	R	S	R	256	R	S	S	≤0.5	ermC, mecA
SA/UM/58	MRSA	non-MDR	S	S	R	S	R	256	R	S	S	0.75	mecA
SA/UM/59	MRSA	MDR	R	R	R	S	R	>256	R	S	S	≤0.5	ermC, mecA
SA/UM/60	MRSA	MDR	R	R	R	S	R	16	R	S	S	1	ermC, mecA
SA/UM/61	MRSA	MDR	R	R	R	S	R	256	R	S	S	≤0.5	ermC, mecA
SA/UM/62	MRSA	MDR	R	R	R	S	R	256	R	S	S	≤0.5	ermC, mecA
SA/UM/63	MRSA	MDR	R	R	R	S	R	256	R	S	S	≤0.5	ermC, mecA
SA/UM/64	MRSA	MDR	R	R	R	S	R	256	R	S	S	≤0.5	ermC, mecA
SA/UM/65	MRSA	MDR	R	R	R	S	R	256	R	S	S	≤0.5	ermC, mecA
SA/UM/66	MRSA	MDR	R	R	R	S	R	256	R	S	S	≤0.5	ermC, mecA
SA/UM/67	MRSA	MDR	R	R	R	S	R	256	R	S	S	≤0.5	ermC, mecA
SA/UM/68	MRSA	MDR	R	R	R	S	R	>256	R	S	S	≤0.5	ermC, mecA
SA/UM/69	MRSA	MDR	R	R	R	S	R	64	R	S	S	1	ermC, mecA
SA/UM/70	MRSA	MDR	R	R	R	S	R	256	R	S	S	≤0.5	ermC, mecA
SA/UM/71	MRSA	MDR	R	R	R	S	R	256	R	S	S	1	ermC, mecA
SA/UM/72	MRSA	MDR	R	R	R	S	R	256	R	S	S	≤0.5	ermC, mecA
SA/UM/73	MRSA	MDR	R	R	R	S	R	256	R	S	S	1	ermC, mecA
SA/UM/74	MRSA	MDR	R	R	R	S	R	256	R	S	S	1	ermC, mecA
SA/UM/75	MRSA	MDR	R	R	R	S	R	>256	R	S	S	≤0.5	ermC, mecA
SA/UM/76	MRSA	MDR	R	R	R	S	R	256	R	S	S	1	ermC, mecA
SA/UM/77	MRSA	MDR	R	R	R	S	R	>256	R	S	S	≤0.5	ermC, mecA
SA/UM/78	MRSA	MDR	R	R	R	S	R	32	R	S	S	≤0.5	ermC, mecA
SA/UM/79	MRSA	non-MDR	S	S	R	S	R	16	R	S	S	≤0.5	mecA
S: susceptible; I: intermediate; R: resistant; MIC: minimum inhibitory concentration; MSSA: methicillin-susceptible S. aureus; MRSA: methicillin-resistant S. aureus; NA: Not available (Strain was not subjected to testing if confirmed susceptible by disk diffusion assay)

## Sheet: ST5
Table S5 Antimicrobial resistance profiles of Klebsiella pneumoniae (n = 54)
Study code	Organism	Multidrug resistance (MDR)	Amoxicillin-clavulanate	Piperacillin-tazobactam	Amikacin	Ceftazidime	Ceftriaxone	Cefotaxime	Cefepime		Cefoxitin	Ciprofloxacin		Imipenem		Meropenem	Sulfamethoxazole-trimethoprim	Colistin		AMR gene profile
			S/I/R	S/I/R	S/I/R	S/I/R	S/I/R	S/I/R	S/I/R	MIC (µg/mL)	S/I/R	S/I/R	MIC (µg/mL)	S/I/R	MIC (µg/mL)	S/I/R	S/I/R	S/I/R	MIC (µg/mL)
KP/UM/01	ESBL-KP	MDR	I	I	S	R	R	R	S	NA	S	R	2	S	NA	S	R	I	0.5	blaSHV
KP/UM/02	ESBL-KP	MDR	S	S	S	R	R	R	R	>256	S	R	1	S	NA	S	R	I	0.5	blaSHV, blaTEM, blaCTXM-1, qnrS
KP/UM/03	ESBL-KP	MDR	R	R	S	R	R	R	R	>256	S	R	16	S	NA	S	R	I	0.25	blaSHV, blaTEM, blaCTXM-1, qnrB
KP/UM/04	K. pneumoniae	non-MDR	S	S	S	S	S	S	S	NA	S	R	>256	S	NA	S	R	I	0.5	blaSHV
KP/UM/08	K. pneumoniae	non-MDR	I	S	S	S	S	S	S	NA	S	R	>256	S	NA	S	R	I	0.5	blaSHV, qnrS
KP/UM/09	ESBL-KP	MDR	R	S	S	R	S	I	S	NA	R	R	4	S	NA	S	R	I	1	blaSHV, qnrB
KP/UM/11	ESBL-KP	MDR	R	I	S	R	R	R	R	>256	S	S	≤0.25	S	NA	S	R	R	> 64	blaSHV, blaTEM, blaCTXM-1
KP/UM/12	ESBL-KP	MDR	R	I	S	R	R	R	S	NA	S	S	0.25	S	NA	S	R	R	> 64	blaSHV
KP/UM/13	ESBL-KP	MDR	R	R	S	R	R	R	R	>256	S	S	≤0.25	S	NA	S	R	I	1	blaSHV, blaTEM, blaCTXM-1
KP/UM/15	ESBL-KP	MDR	R	R	S	R	R	R	R	>256	S	R	64	S	NA	S	R	I	0.5	blaSHV, blaTEM, blaCTXM-1, qnrB
KP/UM/16	ESBL-KP	MDR	R	R	S	R	R	R	R	>256	I	R	>256	S	NA	S	R	I	0.5	blaSHV, blaCTXM-1, qnrB
KP/UM/18	ESBL-KP	MDR	R	S	S	R	S	I	S	NA	R	R	256	S	NA	S	R	I	0.5	blaSHV, qnrB, qnrS
KP/UM/23	ESBL-KP	MDR	I	S	S	I	R	R	R	>256	S	R	4	S	NA	S	R	I	0.5	blaSHV, blaTEM, blaCTXM-1, qnrS
KP/UM/24	ESBL-KP	MDR	R	R	S	R	R	R	R	>256	S	R	8	S	NA	S	R	I	0.5	blaSHV, blaTEM, blaCTXM-1, qnrB
KP/UM/25	K. pneumoniae	non-MDR	S	S	S	S	S	S	S	NA	S	R	256	S	NA	S	R	I	0.5	blaSHV, qnrS
KP/UM/28	K. pneumoniae	non-MDR	S	S	S	S	S	S	S	NA	S	R	8	S	NA	S	S	R	16	blaSHV
KP/UM/30	ESBL-KP	MDR	R	R	S	R	R	R	R	>256	S	S	≤0.25	S	NA	S	R	I	0.5	blaSHV, blaTEM, blaCTXM-1
KP/UM/31	ESBL-KP	non-MDR	S	R	S	R	S	S	S	NA	S	S	≤0.25	S	NA	S	S	R	64	blaSHV
KP/UM/33	ESBL-KP	MDR	R	R	S	R	R	R	S	NA	S	R	2	S	NA	S	R	I	0.5	blaSHV, blaTEM, blaCTXM-1, qnrB
KP/UM/34	CRKP	MDR	R	R	I	R	R	R	R	>256	R	R	2	R	>256	R	S	I	0.5	blaTEM, blaCTXM-1, blaNDM, blaVIM, qnrS
KP/UM/35	ESBL-KP	MDR	R	I	S	R	R	R	R	>256	S	R	4	S	NA	S	R	I	0.5	blaSHV, blaTEM, blaCTXM-1, qnrB
KP/UM/36	ESBL-KP	MDR	R	R	S	R	R	R	R	>256	S	S	≤0.25	S	NA	S	R	I	0.5	blaSHV, blaTEM, blaCTXM-1
KP/UM/37	ESBL-KP / CRKP	MDR	R	R	S	R	R	R	R	>256	R	R	>256	R	64	R	S	I	1	blaSHV, blaCTXM-1
KP/UM/52	K. pneumoniae	non-MDR	S	S	S	S	S	S	S	NA	S	R	128	S	NA	S	R	I	1	blaSHV, qnrS
KP/UM/57	CRKP	MDR	R	R	S	R	R	R	R	>256	R	R	8	R	>256	R	R	I	0.5	blaSHV, blaTEM, blaCTXM-1, blaNDM, qnrB, qnrS
KP/UM/58	CRKP	MDR	R	R	S	R	R	R	R	>256	R	R	>256	R	>256	R	S	R	4	blaSHV, blaTEM, blaCTXM-1, blaNDM, qnrS
KP/UM/59	CRKP	MDR	R	R	S	R	R	R	R	>256	R	S	NA	R	>256	R	R	I	1	blaSHV, blaTEM, blaCTXM-1, blaNDM
KP/UM/60	CRKP	MDR	R	R	S	R	R	R	R	>256	R	S	NA	R	>256	R	R	R	32	blaSHV, blaTEM, blaCTXM-1, blaNDM
KP/UM/61	CRKP	MDR	R	R	S	R	R	R	R	>256	R	R	>256	R	>256	I	R	I	1	blaSHV, blaTEM, blaCTXM-1, blaNDM
KP/UM/62	CRKP	MDR	R	R	S	R	R	R	R	>256	R	R	32	R	4	R	R	I	1	blaSHV, blaTEM, blaCTXM-1, blaOXA-48
KP/UM/63	CRKP	MDR	R	R	S	R	R	R	R	>256	R	R	256	R	>256	R	R	I	1	blaSHV, blaTEM, blaCTXM-1, blaNDM, blaOXA-48, qnrB
KP/UM/64	CRKP	MDR	R	R	S	R	R	R	R	>256	R	R	128	R	4	S	R	R	32	blaSHV, blaTEM, blaCTXM-1, blaOXA-48, qnrB
KP/UM/65	CRKP	MDR	R	R	S	R	R	R	R	>256	R	S	NA	R	4	R	R	I	0.25	blaTEM, blaCTXM-1, blaOXA-48
KP/UM/66	CRKP	MDR	R	R	S	R	R	R	R	>256	R	S	NA	R	>256	R	R	R	16	blaSHV, blaTEM, blaCTXM-1, blaNDM
KP/UM/67	CRKP	MDR	R	R	S	R	R	R	R	>256	R	R	256	R	>256	R	R	I	0.5	blaSHV, blaTEM, blaCTXM-1, blaNDM, qnrB
KP/UM/68	CRKP	MDR	R	R	S	R	R	R	R	>256	R	R	256	R	>256	R	R	I	0.5	blaSHV, blaTEM, blaCTXM-1, blaNDM, qnrB
KP/UM/69	CRKP	MDR	R	R	S	R	R	R	R	>256	R	R	>256	R	>256	R	R	I	0.5	blaSHV, blaTEM, blaCTXM-1, blaNDM, qnrB
KP/UM/70	ESBL-KP	MDR	R	R	S	R	R	R	R	>256	S	S	NA	S	NA	S	R	I	0.5	blaSHV, blaTEM, blaCTXM-1
KP/UM/71	ESBL-KP	MDR	R	R	S	R	R	R	R	>256	S	R	128	S	NA	S	R	I	0.5	blaSHV, blaTEM, blaCTXM-1, qnrB
KP/UM/72	ESBL-KP	MDR	R	R	S	R	R	R	R	>256	S	R	256	S	NA	S	R	R	32	blaTEM, blaCTXM-1, qnrB
KP/UM/73	ESBL-KP	MDR	R	R	S	R	R	R	R	>256	S	R	128	S	NA	S	R	R	>64	blaSHV, blaTEM, blaCTXM-1, qnrB, qnrS
KP/UM/74	ESBL-KP	MDR	R	R	S	R	R	R	R	>256	S	R	32	S	NA	S	R	I	1	blaSHV, blaTEM, blaCTXM-1
KP/UM/75	ESBL-KP	MDR	R	S	S	R	R	R	R	>256	S	R	>256	S	NA	S	R	R	64	blaSHV, blaTEM, blaCTXM-1, qnrB, qnrS
KP/UM/76	ESBL-KP	MDR	R	I	S	R	R	R	R	64	S	R	>256	S	NA	S	R	I	2	blaSHV
KP/UM/77	ESBL-KP	MDR	R	R	S	R	R	R	R	>256	S	S	NA	S	NA	S	R	I	1	blaSHV, blaCTXM-1
KP/UM/78	ESBL-KP	MDR	R	I	S	R	R	R	R	>256	S	S	NA	S	NA	S	R	I	1	blaSHV, blaCTXM-1
KP/UM/79	ESBL-KP	MDR	R	R	S	R	R	R	R	>256	S	R	16	S	NA	S	R	I	1	blaSHV, blaCTXM-1, qnrB, qnrS
KP/UM/80	ESBL-KP	MDR	R	R	S	R	R	R	R	>256	S	R	>256	S	NA	S	R	I	1	blaSHV, blaCTXM-1, qnrB
KP/UM/81	ESBL-KP	MDR	R	R	S	R	R	R	R	>256	S	R	128	S	NA	S	R	I	0.5	blaSHV, blaCTXM-1, qnrB
KP/UM/82	ESBL-KP	MDR	R	I	S	R	R	R	R	>256	S	R	4	S	NA	S	R	I	0.5	blaSHV, blaCTXM-1, qnrB
KP/UM/83	ESBL-KP	MDR	R	I	S	R	R	R	R	>256	S	R	128	S	NA	S	R	I	1	blaSHV, blaCTXM-1, qnrB
KP/UM/84	ESBL-KP	non-MDR	I	S	S	R	R	R	R	>256	S	I	0.5	S	NA	S	R	I	2	blaSHV, blaCTXM-1, qnrB
KP/UM/85	ESBL-KP	MDR	R	R	S	R	R	R	R	>256	R	R	16	S	NA	S	R	I	2	blaSHV, blaCTXM-1, qnrB, qnrS
KP/UM/86	ESBL-KP	MDR	R	I	S	R	R	R	R	>256	S	R	256	S	NA	S	R	I	0.5	blaSHV, blaCTXM-1, qnrS
S: susceptible; I: intermediate; R: resistant; CRKP: carbapenem-resistant K. pneumoniae; ESBL-KP: extended-spectrum β-lactamase-producing K. pneumoniae; MIC: minimum inhibitory concentration; NA: Not available (Strain was not subjected to testing if confirmed susceptible by disk diffusion assay)

## Sheet: ST6
Table S6 Antimicrobial resistance profiles of Acinetobacter baumannii (n = 54)
Study code	Organism	Multidrug resistance (MDR)	Amikacin		Imipenem		Piperacillin-tazobactam		Colistin		AMR gene profile
			S/I/R	MIC (µg/mL)	S/I/R	MIC (µg/mL)	S/I/R	MIC (µg/mL)	S/I/R	MIC (µg/mL)
AB/UM/04	CRAB	MDR	R	>256	R	64	R	>512/4	I	1	blaOXA-23, blaOXA-51, blaTEM, blaVEB
AB/UM/05	CRAB	MDR	R	>256	R	128	R	>512/4	I	1	blaOXA-23, blaOXA-51, blaTEM, blaVEB
AB/UM/06	CRAB	MDR	R	>256	R	128	R	>512/4	I	1	blaOXA-23, blaOXA-51
AB/UM/07	CRAB	MDR	R	>256	R	128	R	>512/4	I	1	blaOXA-23, blaOXA-51, blaTEM
AB/UM/08	CRAB	MDR	R	>256	R	128	R	>512/4	I	1	blaOXA-23, blaOXA-51, blaTEM
AB/UM/10	CRAB	MDR	R	>256	R	32	R	>512/4	I	0.5	blaOXA-23, blaOXA-51
AB/UM/11	CRAB	MDR	R	>256	R	64	R	>512/4	I	1	blaOXA-23, blaOXA-51, blaTEM
AB/UM/13	CRAB	MDR	R	>256	R	128	R	>512/4	I	1	blaOXA-23, blaOXA-51, blaVEB
AB/UM/14	CRAB	MDR	R	>256	R	128	R	>512/4	I	1	blaOXA-23, blaOXA-51, blaTEM, blaVEB, aacC1, aacC2
AB/UM/15	CRAB	MDR	R	>256	R	128	R	>512/4	I	1	blaOXA-23, blaOXA-51, blaTEM, aacC2
AB/UM/20	CRAB	MDR	R	>256	R	128	R	>512/4	I	0.5	blaOXA-23, blaOXA-51, blaTEM
AB/UM/21	CRAB	MDR	R	>256	R	128	R	>512/4	I	1	blaOXA-23, blaOXA-51, blaTEM
AB/UM/22	CRAB	MDR	R	>256	R	128	R	>512/4	I	0.5	blaOXA-23, blaOXA-51, blaTEM
AB/UM/24	CRAB	non-MDR	S	NA	R	32	R	>512/4	I	1	blaOXA-23, blaOXA-51, blaTEM
AB/UM/25	CRAB	MDR	R	>256	R	128	R	>512/4	I	1	blaOXA-23, blaOXA-51, blaTEM
AB/UM/26	CRAB	non-MDR	S	NA	R	32	R	>512/4	I	2	blaOXA-23, blaOXA-51
AB/UM/27	CRAB	non-MDR	S	NA	R	32	R	>512/4	I	1	blaOXA-23, blaOXA-51
AB/UM/28	CRAB	non-MDR	S	NA	R	32	R	>512/4	I	1	blaOXA-23, blaOXA-51
AB/UM/29	CRAB	MDR	R	>256	R	128	R	>512/4	I	1	blaOXA-23, blaOXA-51, blaTEM, aacA4
AB/UM/30	CRAB	MDR	R	>256	R	32	R	>512/4	I	2	blaOXA-23, blaOXA-51, aadB
AB/UM/31	CRAB	MDR	R	>256	R	128	R	>512/4	I	1	blaOXA-23, blaOXA-51, blaTEM
AB/UM/32	CRAB	MDR	R	>256	R	128	R	>512/4	I	1	blaOXA-23, blaOXA-51, blaTEM, aadB
AB/UM/33	CRAB	MDR	R	>256	R	64	R	>512/4	I	0.5	aadB
AB/UM/34	CRAB	MDR	R	>256	R	128	R	>512/4	I	0.5	blaOXA-23, blaOXA-51, blaTEM, aacA4, aadB
AB/UM/36	CRAB	MDR	R	>256	R	128	R	>512/4	I	1	blaOXA-23, blaOXA-51, blaTEM, aadB
AB/UM/37	CRAB	MDR	R	>256	R	128	R	>512/4	I	1	blaOXA-23, blaOXA-51, blaTEM, aadB
AB/UM/38	CRAB	MDR	R	>256	R	128	R	>512/4	I	1	blaOXA-23, blaTEM, aadB
AB/UM/39	CRAB	MDR	R	>256	R	128	R	>512/4	I	1	blaOXA-23, blaOXA-51, blaTEM, aadB
AB/UM/40	CRAB	MDR	R	>256	R	128	R	>512/4	I	1	blaOXA-23, blaOXA-51, blaTEM, aadB
AB/UM/41	CRAB	MDR	R	>256	R	128	R	>512/4	I	1	blaOXA-23, blaOXA-51, blaTEM, aadB
AB/UM/42	CRAB	MDR	R	>256	R	128	R	>512/4	I	1	blaOXA-23, blaOXA-51, blaTEM, aadB
AB/UM/43	CRAB	MDR	R	>256	R	128	R	>512/4	I	0.5	blaOXA-23, blaOXA-51, blaTEM, aadB
AB/UM/44	CRAB	MDR	R	>256	R	128	R	>512/4	I	1	blaOXA-23, blaOXA-51, blaTEM, aadB
AB/UM/45	CRAB	MDR	R	>256	R	64	R	>512/4	I	2	blaOXA-23, blaOXA-51, blaTEM, aadB
AB/UM/47	CRAB	MDR	R	>256	R	128	R	>512/4	I	1	blaOXA-23, blaTEM, aadB
AB/UM/48	CRAB	MDR	R	>256	R	128	R	>512/4	I	0.5	blaOXA-23, blaTEM, aadB
AB/UM/49	CRAB	MDR	R	>256	R	128	R	>512/4	I	1	blaOXA-23, blaOXA-51, blaTEM, aadB
AB/UM/50	CRAB	MDR	R	>256	R	128	R	>512/4	I	0.5	blaOXA-23, blaOXA-51
AB/UM/51	CRAB	MDR	R	>256	R	128	R	>512/4	I	1	blaTEM, aadB
AB/UM/52	CRAB	MDR	R	>256	R	128	R	>512/4	I	1	blaOXA-23, blaOXA-51, blaTEM, aadB
AB/UM/53	CRAB	MDR	R	>256	R	128	R	>512/4	I	1	blaOXA-23, blaOXA-51, blaTEM, aadB
AB/UM/54	CRAB	non-MDR	S	NA	R	128	R	>512/4	I	1	blaOXA-23, blaOXA-51, blaTEM, aadB
AB/UM/55	CRAB	MDR	R	>256	R	128	R	>512/4	I	1	blaOXA-23, blaOXA-51, blaTEM, aacC1, aadB
AB/UM/56	CRAB	non-MDR	S	NA	R	32	R	>512/4	I	1	blaOXA-23, blaOXA-51, aadB
AB/UM/57	CRAB	MDR	R	>256	R	64	R	>512/4	R	16	blaOXA-23, blaOXA-51
AB/UM/58	CRAB	MDR	R	>256	R	128	R	>512/4	R	8	blaOXA-23, blaOXA-51, blaTEM
AB/UM/59	CRAB	MDR	R	>256	R	64	R	>512/4	R	8	blaOXA-23, blaOXA-51
AB/UM/60	CRAB	MDR	R	>256	R	64	R	>512/4	R	32	blaOXA-23, blaOXA-51, blaTEM
AB/UM/61	CRAB	MDR	R	>256	R	64	R	>512/4	R	8	blaOXA-23, blaOXA-51, blaTEM
AB/UM/62	CRAB	MDR	S	8	R	32	R	>512/4	R	16	blaOXA-23, blaOXA-51
AB/UM/63	CRAB	MDR	R	>256	R	64	R	>512/4	R	8	blaOXA-23, blaOXA-51, blaTEM
AB/UM/64	CRAB	MDR	R	>256	R	128	R	>512/4	R	8	blaOXA-23, blaOXA-51, blaTEM
AB/UM/65	CRAB	MDR	R	>256	R	32	R	>512/4	R	4	blaOXA-23, blaOXA-51
AB/UM/66	CRAB	MDR	R	>256	R	128	R	>512/4	R	8	blaOXA-23, blaOXA-51, blaTEM
S: susceptible; I: intermediate; R: resistant; CRAB: carbapenem-resistant A. baumannii; MIC: minimum inhibitory concentration; NA: Not available (Strain was not subjected to testing if confirmed susceptible by disk diffusion assay)

## Sheet: ST7
Table S7 Antimicrobial resistance profiles of Pseudomonas aeruginosa (n = 54)
Study code	Organism	Multidrug resistance (MDR)	Amikacin	Ceftazidime	Cefotaxime	Ciprofloxacin		Imipenem		Meropenem	AMR gene profile
			S/I/R	S/I/R	S/I/R	S/I/R	MIC (µg/mL)	S/I/R	MIC (µg/mL)	S/I/R
PA/UM/01	P. aeruginosa	non-MDR	S	S	R	S	0.5	S	1	S	ampC
PA/UM/02	P. aeruginosa	non-MDR	S	S	R	S	NA	S	1	I	ampC
PA/UM/03	CRPA	MDR	S	I	R	R	128	R	16	R	-
PA/UM/05	P. aeruginosa	non-MDR	S	S	R	S	NA	S	2	S	ampC
PA/UM/06	CRPA	MDR	R	R	R	R	64	R	>256	R	ampC
PA/UM/07	CRPA	MDR	R	R	R	R	128	R	>256	R	ampC
PA/UM/09	P. aeruginosa	non-MDR	S	S	R	S	NA	S	1	S	ampC
PA/UM/10	P. aeruginosa	non-MDR	S	S	R	S	NA	S	2	S	ampC
PA/UM/11	CRPA	non-MDR	S	S	R	S	NA	R	16	S	ampC
PA/UM/12	P. aeruginosa	non-MDR	S	S	R	S	NA	S	1	S	-
PA/UM/13	P. aeruginosa	non-MDR	S	S	R	S	NA	S	2	S	ampC
PA/UM/14	P. aeruginosa	non-MDR	S	S	R	S	NA	S	1	S	ampC
PA/UM/16	P. aeruginosa	non-MDR	S	S	R	S	NA	S	1	S	ampC
PA/UM/19	CRPA	MDR	R	R	R	R	128	R	>256	R	ampC
PA/UM/20	CRPA	MDR	R	R	R	R	>256	R	256	R	ampC
PA/UM/21	P. aeruginosa	non-MDR	S	S	R	S	NA	S	2	S	ampC
PA/UM/22	P. aeruginosa	non-MDR	S	S	R	S	NA	S	2	S	ampC
PA/UM/23	P. aeruginosa	non-MDR	S	S	R	S	NA	S	≤0.25	S	ampC
PA/UM/24	P. aeruginosa	non-MDR	S	S	R	S	NA	S	1	S	ampC
PA/UM/25	P. aeruginosa	non-MDR	S	S	R	S	NA	S	2	S	ampC
PA/UM/26	P. aeruginosa	non-MDR	S	S	R	S	NA	S	≤0.25	S	-
PA/UM/28	CRPA	non-MDR	S	S	R	S	NA	R	16	S	ampC
PA/UM/30	CRPA	MDR	R	R	R	R	256	R	256	R	ampC
PA/UM/31	P. aeruginosa	non-MDR	S	S	R	S	NA	S	2	S	ampC
PA/UM/32	P. aeruginosa	non-MDR	S	R	R	S	NA	S	1	S	ampC
PA/UM/33	P. aeruginosa	non-MDR	S	S	R	S	NA	S	1	S	ampC
PA/UM/34	CRPA	non-MDR	S	S	R	S	NA	R	32	R	ampC
PA/UM/35	P. aeruginosa	non-MDR	S	S	R	S	NA	S	1	S	-
PA/UM/36	CRPA	MDR	R	S	R	R	4	R	8	I	ampC
PA/UM/37	P. aeruginosa	non-MDR	S	S	R	S	NA	S	2	S	ampC
PA/UM/38	P. aeruginosa	non-MDR	S	S	R	S	NA	S	2	S	ampC
PA/UM/39	P. aeruginosa	non-MDR	S	S	R	S	NA	S	2	S	ampC
PA/UM/41	CRPA	MDR	R	S	R	S	NA	I	4	R	-
PA/UM/42	CRPA	MDR	S	R	R	R	32	R	>256	R	ampC, blaVIM
PA/UM/43	P. aeruginosa	MDR	R	R	R	R	64	S	2	S	ampC
PA/UM/44	P. aeruginosa	non-MDR	S	S	R	R	≥4	S	2	S	ampC
PA/UM/45	P. aeruginosa	non-MDR	S	S	R	S	NA	S	1	S	-
PA/UM/46	P. aeruginosa	non-MDR	S	S	R	S	NA	S	1	S	ampC
PA/UM/47	CRPA	non-MDR	S	I	R	S	NA	R	64	R	ampC
PA/UM/48	P. aeruginosa	non-MDR	S	S	R	S	NA	S	2	S	-
PA/UM/49	P. aeruginosa	non-MDR	S	S	R	S	NA	S	1	S	ampC
PA/UM/50	P. aeruginosa	non-MDR	S	S	R	S	NA	S	1	S	-
PA/UM/51	P. aeruginosa	non-MDR	S	S	R	S	NA	S	1	S	ampC
PA/UM/52	P. aeruginosa	non-MDR	S	S	R	S	NA	S	2	S	ampC
PA/UM/53	P. aeruginosa	non-MDR	S	S	R	S	NA	S	2	S	-
PA/UM/54	CRPA	MDR	R	R	R	R	>256	R	256	R	ampC, blaVIM
PA/UM/55	P. aeruginosa	non-MDR	S	R	R	S	NA	S	1	S	-
PA/UM/58	CRPA	non-MDR	S	R	R	S	NA	R	32	R	blaVIM
PA/UM/59	CRPA	non-MDR	S	R	R	S	NA	R	8	R	ampC, blaVIM
PA/UM/60	CRPA	non-MDR	S	R	R	S	NA	R	16	R	ampC, blaVIM
PA/UM/61	CRPA	non-MDR	S	I	R	S	NA	R	16	R	ampC, blaVIM
PA/UM/62	CRPA	non-MDR	S	I	R	S	NA	R	16	R	ampC, blaVIM
PA/UM/63	CRPA	non-MDR	S	I	R	S	NA	R	16	R	ampC, blaVIM
PA/UM/64	CRPA	non-MDR	S	R	R	S	NA	R	64	R	blaVIM
S: susceptible; I: intermediate; R: resistant; -: absent; CRPA: carbapenem-resistant P. aeruginosa; MIC: minimum inhibitory concentration; NA: Not available (Strain was not subjected to testing if confirmed susceptible by disk diffusion assay)

## Sheet: ST8
Table S8 Antimicrobial resistance profiles of Enterobacter spp. (n = 54)
Study code	Organism	Multidrug resistance (MDR)	Amoxicillin-clavulanate	Piperacillin-tazobactam	Amikacin	Ceftazidime	Ceftriaxone	Cefotaxime	Cefepime		Cefoxitin	Ciprofloxacin		Imipenem		Meropenem	Sulfamethoxazole-trimethoprim	Colistin		AMR gene profile
			S/I/R	S/I/R	S/I/R	S/I/R	S/I/R	S/I/R	S/I/R	MIC (µg/mL)	S/I/R	S/I/R	MIC (µg/mL)	S/I/R	MIC (µg/mL)	S/I/R	S/I/R	S/I/R	MIC (µg/mL)
ENB/UM/01	E. cloacae	non-MDR	R	S	S	S	S	S	S	NA	R	S	NA	S	NA	S	S	I	0.5	NA
ENB/UM/02	E. cloacae	non-MDR	S	S	S	S	S	S	S	NA	R	S	NA	S	NA	S	R	I	0.25	NA
ENB/UM/03	E. cloacae	non-MDR	R	S	S	S	S	S	S	NA	R	S	NA	S	NA	S	S	R	>64	NA
ENB/UM/04	E. hormaechaei	non-MDR	R	S	S	S	S	S	S	NA	R	R	8	S	NA	S	R	I	0.5	qnrS
ENB/UM/05	E. cloacae	non-MDR	R	S	S	R	R	R	R	>256	R	S	NA	S	NA	S	R	I	0.5	blaSHV
ENB/UM/06	E. cloacae	non-MDR	R	I	S	S	S	S	S	NA	R	S	NA	S	NA	S	S	R	>64	NA
ENB/UM/07	E. cloacae	MDR	R	R	S	R	R	R	S	NA	R	S	NA	S	NA	S	S	R	32	-
ENB/UM/08	E. cloacae complex	non-MDR	R	S	S	S	S	S	S	NA	R	S	NA	S	NA	S	S	R	32	NA
ENB/UM/09	E. cloacae	non-MDR	R	S	S	S	S	S	S	NA	R	S	NA	S	NA	S	S	R	64	NA
ENB/UM/10	E. cloacae	non-MDR	R	S	S	S	S	S	S	NA	R	S	NA	S	NA	S	S	I	0.5	NA
ENB/UM/11	E. cloacae	MDR	R	R	S	R	R	R	R	>256	R	R	256	R	128	R	R	I	0.25	blaTEM, qnrB
ENB/UM/12	E. cloacae	non-MDR	R	S	S	S	S	S	S	NA	R	R	2	S	NA	S	S	R	>64	qnrS
ENB/UM/13	E. cloacae	non-MDR	R	S	S	S	S	S	S	NA	R	S	NA	S	NA	S	S	R	>64	NA
ENB/UM/14	E. cloacae	non-MDR	R	S	S	S	S	S	S	NA	R	S	NA	S	NA	S	S	R	>64	NA
ENB/UM/17	E. cloacae	non-MDR	I	S	S	S	S	S	S	NA	R	S	NA	S	NA	S	S	I	1	NA
ENB/UM/18	E. cloacae	non-MDR	R	S	S	S	S	S	S	NA	R	S	NA	S	NA	S	S	R	>64	NA
ENB/UM/20	E. cloacae	non-MDR	R	S	S	S	S	S	S	NA	R	S	NA	S	NA	S	S	R	>64	NA
ENB/UM/21	E. cloacae	non-MDR	R	S	S	S	S	S	S	NA	R	S	NA	S	NA	S	S	R	>64	NA
ENB/UM/22	E. aerogenes	non-MDR	R	S	S	S	S	S	S	NA	R	S	NA	S	NA	S	S	I	0.5	NA
ENB/UM/24	E. cloacae	non-MDR	R	S	S	S	S	S	S	NA	R	S	NA	S	NA	S	S	R	32	NA
ENB/UM/25	E. cloacae	non-MDR	R	S	S	S	S	S	S	NA	R	S	NA	S	NA	S	S	I	0.5	NA
ENB/UM/26	E. cloacae	non-MDR	R	S	S	S	S	S	S	NA	R	R	4	S	NA	S	R	I	0.5	qnrS
ENB/UM/29	E. cloacae	non-MDR	R	S	S	S	S	S	S	NA	R	S	NA	S	NA	S	S	I	0.5	NA
ENB/UM/30	E. cloacae complex	non-MDR	R	S	S	S	S	S	S	NA	R	S	NA	S	NA	S	S	I	0.25	NA
ENB/UM/31	E. cloacae complex	non-MDR	R	S	S	R	R	R	S	NA	R	S	NA	S	NA	S	R	I	0.5	-
ENB/UM/32	E. cloacae	non-MDR	R	S	S	S	S	S	S	NA	R	S	NA	R	4	S	S	R	>64	-
ENB/UM/33	E. cloacae	non-MDR	R	S	S	S	S	S	S	NA	R	S	NA	S	NA	S	S	I	0.5	NA
ENB/UM/34	E. cloacae	non-MDR	R	S	S	S	S	S	S	NA	R	S	NA	S	NA	S	S	I	1	NA
ENB/UM/35	E. cloacae complex	non-MDR	S	S	S	S	S	S	S	NA	R	S	NA	S	NA	S	S	I	0.5	NA
ENB/UM/36	E. cloacae complex	non-MDR	R	R	S	R	R	R	R	256	R	S	NA	S	NA	S	S	I	1	-
ENB/UM/37	E. cloacae	non-MDR	R	S	S	S	S	S	S	NA	R	S	NA	S	NA	S	S	I	0.5	NA
ENB/UM/38	E. cloacae complex	non-MDR	R	S	S	S	S	S	S	NA	R	S	NA	S	NA	S	S	I	0.5	NA
ENB/UM/40	E. cloacae complex	non-MDR	R	S	S	S	S	S	S	NA	R	S	NA	S	NA	S	S	I	0.5	NA
ENB/UM/41	E. cloacae complex	non-MDR	R	S	S	S	S	S	S	NA	R	S	NA	R	4	S	S	R	>64	-
ENB/UM/42	E. cloacae	non-MDR	R	S	S	S	S	S	S	NA	R	S	NA	S	NA	S	S	I	1	NA
ENB/UM/43	E. cloacae	non-MDR	R	S	S	S	S	S	S	NA	R	S	NA	S	NA	S	R	I	0.5	NA
ENB/UM/44	E. cloacae	MDR	R	S	S	R	R	R	R	>256	R	R	2	S	NA	S	R	R	>64	blaTEM
ENB/UM/45	E. cloacae	non-MDR	R	S	S	S	S	S	S	NA	R	S	NA	S	NA	S	S	I	2	NA
ENB/UM/46	E. cloacae	MDR	R	R	S	R	R	R	S	NA	R	S	NA	S	NA	S	S	R	>64	-
ENB/UM/47	E. cloacae	non-MDR	R	S	S	S	S	S	S	NA	R	S	NA	S	NA	S	S	I	0.5	NA
ENB/UM/48	E. cloacae	non-MDR	R	S	S	S	S	S	S	NA	R	S	NA	S	NA	S	S	R	>64	NA
ENB/UM/49	E. cloacae	non-MDR	R	S	S	S	S	S	S	NA	R	S	NA	S	NA	S	S	R	32	NA
ENB/UM/50	E. cloacae	MDR	R	R	S	R	R	R	S	NA	R	S	NA	S	NA	S	S	R	>64	-
ENB/UM/51	E. cloacae	non-MDR	R	S	S	S	S	S	S	NA	R	R	16	S	NA	S	S	R	>64	-
ENB/UM/52	E. cloacae	non-MDR	R	S	S	S	S	S	S	NA	R	S	NA	S	NA	S	S	I	0.5	NA
ENB/UM/54	E. cloacae	MDR	R	S	S	S	S	S	S	NA	R	R	256	S	NA	S	R	R	>64	-
ENB/UM/55	E. cloacae	non-MDR	R	S	S	S	S	S	S	NA	R	S	NA	S	NA	S	S	I	1	NA
ENB/UM/57	E. cloacae complex	non-MDR	R	S	S	S	S	S	S	NA	R	S	NA	S	NA	S	S	I	0.5	NA
ENB/UM/58	E. cloacae	non-MDR	R	R	S	R	R	R	S	NA	R	S	NA	S	NA	S	S	I	0.5	-
ENB/UM/59	E. cloacae	non-MDR	R	S	S	S	R	R	S	NA	R	S	NA	S	NA	S	R	I	0.5	-
ENB/UM/60	E. cloacae	non-MDR	R	S	S	S	S	S	S	NA	R	S	NA	S	NA	S	S	I	0.5	NA
ENB/UM/61	E. cloacae	non-MDR	I	S	S	S	S	S	S	NA	R	S	NA	S	NA	S	S	I	2	NA
ENB/UM/63	E. cloacae complex	non-MDR	S	S	S	S	S	S	S	NA	S	S	NA	S	NA	S	S	R	8	NA
ENB/UM/64	E. cloacae	non-MDR	R	S	S	S	S	S	S	NA	R	S	NA	S	NA	S	S	R	>64	NA
S: susceptible; I: intermediate; R: resistant; -: absent; MIC: minimum inhibitory concentration; NA: Not available (Strain was not subjected to testing if confirmed susceptible by disk diffusion assay)

## Sheet: ST9
Table S9 Antimicrobial resistance profiles of Escherichia coli (n = 54)
Study code	Organism	Multidrug resistance (MDR)	Amoxicillin-clavulanate	Piperacillin-tazobactam	Amikacin	Ceftazidime	Ceftriaxone	Cefotaxime	Cefepime		Cefoxitin	Ciprofloxacin		Imipenem		Meropenem	Sulfamethoxazole-trimethoprim	Colistin		AMR gene profile
			S/I/R	S/I/R	S/I/R	S/I/R	S/I/R	S/I/R	S/I/R	MIC (µg/mL)	S/I/R	S/I/R	MIC (µg/mL)	S/I/R	MIC (µg/mL)	S/I/R	S/I/R	S/I/R	MIC (µg/mL)
ECO/UM/01	ESBL-EC	non-MDR	S	S	S	R	R	R	R	>256	S	S	NA	S	NA	S	S	I	0.5	blaTEM, blaCTXM-1
ECO/UM/06	ESBL-EC	non-MDR	S	S	S	S	R	R	R	>256	S	S	NA	S	NA	S	R	I	0.5	blaTEM
ECO/UM/07	E. coli	non-MDR	S	S	S	S	S	S	S	NA	S	S	NA	S	NA	S	R	I	0.5	-
ECO/UM/08	E. coli	non-MDR	S	S	S	S	S	S	S	NA	S	R	16	S	NA	S	R	I	0.5	blaTEM, qnrS
ECO/UM/11	E. coli	non-MDR	I	I	S	S	S	S	S	NA	S	R	128	S	NA	S	R	I	0.5	blaTEM, qnrS
ECO/UM/13	ESBL-EC	MDR	R	S	S	R	S	I	S	NA	R	S	NA	S	NA	S	R	I	1	-
ECO/UM/21	ESBL-EC	MDR	S	S	S	R	R	R	S	NA	S	R	>256	S	NA	S	R	I	1	blaTEM
ECO/UM/23	ESBL-EC	non-MDR	S	S	S	R	R	R	R	>256	S	S	NA	S	NA	S	S	I	0.5	-
ECO/UM/27	ESBL-EC	non-MDR	I	S	S	S	R	R	R	>256	S	R	256	S	NA	S	S	I	1	blaTEM
ECO/UM/28	ESBL-EC	MDR	S	S	S	R	R	R	R	256	S	R	>256	S	NA	S	S	R	8	-
ECO/UM/29	E. coli	non-MDR	S	S	S	S	S	S	S	≤1	S	R	256	S	NA	S	R	I	1	blaTEM
ECO/UM/33	ESBL-EC	MDR	S	S	S	R	R	R	R	256	S	R	>256	S	NA	S	R	I	1	-
ECO/UM/34	ESBL-EC	MDR	I	S	S	R	R	R	R	>256	I	R	>256	S	NA	S	R	I	0.5	blaTEM, blaCTXM-1
ECO/UM/35	ESBL-EC	MDR	R	S	S	R	R	R	R	>256	S	S	NA	S	NA	S	R	I	1	blaTEM, blaCTXM-1
ECO/UM/37	E. coli	non-MDR	S	S	S	S	S	S	S	NA	S	S	NA	S	NA	S	R	I	0.5	blaTEM
ECO/UM/38	ESBL-EC	MDR	R	S	S	R	R	I	S	NA	R	R	8	S	NA	S	R	I	0.5	blaTEM
ECO/UM/39	E. coli	non-MDR	S	S	S	S	S	S	S	NA	S	R	>256	S	NA	S	R	I	0.5	blaTEM
ECO/UM/40	E. coli	non-MDR	S	S	S	S	S	S	S	NA	S	R	>256	S	NA	S	R	I	0.5	blaTEM
ECO/UM/41	ESBL-EC	MDR	S	S	S	R	R	R	R	>256	S	R	>256	S	NA	S	R	I	1	-
ECO/UM/43	ESBL-EC	MDR	S	S	S	R	R	R	R	>256	S	R	>256	S	NA	S	R	I	1	blaCTXM-1, qnrB
ECO/UM/44	ESBL-EC	MDR	R	R	S	R	R	R	S	NA	R	R	>256	S	NA	S	R	I	0.5	blaSHV, blaTEM
ECO/UM/45	ESBL-EC	MDR	S	S	S	R	R	R	R	>256	S	R	>256	S	NA	S	R	I	0.5	blaTEM, blaCTXM-1
ECO/UM/48	ESBL-EC	MDR	S	S	S	R	R	R	R	>256	S	R	8	S	NA	S	R	I	1	blaCTXM-1
ECO/UM/49	E. coli	non-MDR	I	S	S	S	S	S	S	NA	S	R	>256	S	NA	S	R	I	0.5	-
ECO/UM/50	ESBL-EC	non-MDR	S	S	S	S	R	R	R	256	S	S	NA	S	NA	S	S	I	0.5	-
ECO/UM/51	E. coli	non-MDR	S	S	S	S	S	S	S	NA	S	S	NA	S	NA	S	R	I	0.5	blaTEM
ECO/UM/52	ESBL-EC	MDR	R	S	S	R	S	I	S	NA	R	S	NA	S	NA	S	R	I	1	-
ECO/UM/54	ESBL-EC	MDR	R	I	S	R	I	R	R	256	R	R	256	S	NA	S	R	I	1	blaTEM, qnrB
ECO/UM/55	ESBL-EC	MDR	R	R	S	R	R	R	R	256	R	R	1	S	NA	S	S	R	>64	-
ECO/UM/56	ESBL-EC / CREC	MDR	R	R	S	R	R	R	R	>256	R	R	>256	I	2	R	R	I	0.5	blaNDM
ECO/UM/57	ESBL-EC / CREC	MDR	R	R	S	R	R	R	R	>256	R	R	>256	R	256	R	R	I	0.5	-
ECO/UM/58	ESBL-EC / CREC	MDR	R	R	S	R	R	R	R	>256	R	R	>256	R	>256	R	R	I	0.5	-
ECO/UM/59	ESBL-EC / CREC	MDR	R	R	S	R	R	R	R	>256	R	R	256	R	256	R	R	I	1	blaTEM, blaCTXM-1
ECO/UM/60	ESBL-EC	MDR	R	S	S	R	R	R	R	>256	S	R	>256	S	NA	S	R	R	4	blaCTXM-1
ECO/UM/61	ESBL-EC	MDR	R	S	S	R	R	R	R	>256	S	R	256	S	NA	S	R	I	0.5	blaTEM, qnrB
ECO/UM/62	ESBL-EC	non-MDR	R	S	S	R	R	R	R	>256	S	S	NA	S	NA	S	S	I	1	-
ECO/UM/63	ESBL-EC	MDR	R	S	S	R	R	R	R	>256	S	R	256	S	NA	S	R	I	1	blaTEM, qnrB
ECO/UM/64	ESBL-EC	MDR	R	S	S	R	R	R	R	>256	S	R	256	S	NA	S	S	I	0.5	blaTEM, blaCTXM-1
ECO/UM/65	ESBL-EC	MDR	R	I	S	R	R	R	R	64	S	S	NA	S	NA	S	S	R	4	blaTEM, blaCTXM-1
ECO/UM/66	ESBL-EC	MDR	R	S	S	R	R	R	R	>256	S	R	256	S	NA	S	R	R	16	blaCTXM-1, qnrS
ECO/UM/67	ESBL-EC	MDR	R	S	S	R	R	R	R	>256	S	R	>256	S	NA	S	S	I	0.5	blaCTXM-1
ECO/UM/68	ESBL-EC	MDR	R	S	S	R	R	R	SDD	8	R	R	>256	S	NA	S	R	I	0.5	blaTEM, qnrS
ECO/UM/69	ESBL-EC	MDR	R	I	S	R	R	R	R	>256	S	R	4	S	NA	S	R	I	1	blaTEM, blaCTXM-1
ECO/UM/70	ESBL-EC	MDR	R	S	S	R	R	R	R	>256	S	R	>256	S	NA	S	S	I	2	blaCTXM-1
ECO/UM/71	ESBL-EC	MDR	R	S	S	R	R	R	R	>256	S	R	>256	S	NA	S	R	I	0.5	blaTEM, qnrS
ECO/UM/72	ESBL-EC	MDR	R	S	S	R	R	R	R	>256	S	R	>256	S	NA	S	R	I	1	blaTEM, blaCTXM-1
ECO/UM/73	ESBL-EC	MDR	R	S	S	R	R	R	R	>256	S	S	NA	S	NA	S	R	I	1	blaSHV, blaCTXM-1
ECO/UM/74	ESBL-EC	MDR	R	S	S	R	R	R	R	>256	S	S	NA	S	NA	S	R	I	1	blaSHV, blaTEM
ECO/UM/75	ESBL-EC	MDR	R	S	S	R	R	R	R	>256	S	R	>256	S	NA	S	R	I	2	blaTEM, blaCTXM-1
ECO/UM/76	ESBL-EC	MDR	R	S	S	R	R	R	R	>256	S	R	>256	S	NA	S	R	I	1	-
ECO/UM/77	ESBL-EC	MDR	R	S	S	R	R	R	R	>256	I	R	16	S	NA	S	R	R	8	blaTEM, blaCTXM-1, qnrS
ECO/UM/78	ESBL-EC	MDR	R	S	S	R	R	R	R	>256	S	R	>256	S	NA	S	R	I	2	blaTEM, blaCTXM-1
ECO/UM/79	ESBL-EC	non-MDR	S	S	S	R	R	R	R	>256	S	R	32	S	NA	S	S	I	0.5	blaCTXM-1
ECO/UM/80	ESBL-EC	non-MDR	S	S	S	R	R	R	R	>256	S	I	0.5	S	NA	S	R	I	1	-
S: susceptible; SDD: susceptible dose dependent; I: intermediate; R: resistant; -: absent; CREC: carbapenem-resistant E. coli; ESBL-EC: extended-spectrum β-lactamase-producing E. coli; MIC: minimum inhibitory concentration; NA: Not available (Strain was not subjected to testing if confirmed susceptible by disk diffusion assay)

## Sheet: ST10
Table S10 Amino acid substitutions and plasmid-borne qnr genes in ciprofloxacin non-susceptible E. coli
Study code	MICCIP (µg/mL)	Amino acid substitution in quinolone-resistant determining region (QRDR)*				qnr gene*
		gyrA	gyrB	parC	parE
ECO/UM/08	16	Wild type	Wild type	Wild type	Wild type	qnrS
ECO/UM/11	128	Wild type	Wild type	Ser-80-Ile	Wild type	qnrS
ECO/UM/21	>256	Ser-83-Leu; Asp-87-Asn; Leu-102-Ala	Wild type	Ser-80-Ile	Wild type	-
ECO/UM/27	256	Ser-83-Leu; Asp-87-Asn	Wild type	Ser-80-Ile; Glu-84-Ile	Wild type	-
ECO/UM/28	>256	Ser-83-Leu; Asp-87-Asn	Wild type	Ser-80-Ile; Glu-84-Ile	Wild type	-
ECO/UM/29	256	Ser-83-Leu	Wild type	Wild type	Wild type	-
ECO/UM/33	>256	Ser-83-Leu; Asp-87-Asn	Wild type	Ser-80-Ile; Glu-84-Ile	Wild type	-
ECO/UM/34	>256	Ser-83-Leu; Asp-87-Asn	Wild type	NA	Wild type	-
ECO/UM/38	8	Wild type	Wild type	Wild type	Wild type	-
ECO/UM/39	>256	Ser-83-Leu; Asp-87-Asn	NA	Ser-80-Ile; Glu-84-Ile	NA	-
ECO/UM/40	>256	Ser-83-Leu; Asp-87-Asn; Leu-102-Ala	Wild type	Ser-80-Ile	Wild type	-
ECO/UM/41	>256	Ser-83-Leu; Asp-87-Asn	Wild type	Ser-80-Ile; Glu-84-Ile	Wild type	-
ECO/UM/43	>256	Ser-83-Leu	Wild type	NA	Wild type	qnrB
ECO/UM/44	>256	Ser-83-Leu; Asp-87-Asn; Leu-102-Ala	Wild type	Ser-80-Ile	Wild type	-
ECO/UM/45	>256	Ser-83-Leu; Asp-87-Asn; Leu-102-Ala	Wild type	Ser-80-Ile	Wild type	-
ECO/UM/48	8	Wild type	Wild type	Ser-80-Ile	NA	-
ECO/UM/49	>256	NA	NA	NA	NA	-
ECO/UM/54	256	Wild type	Wild type	Wild type	NA	qnrB
ECO/UM/55	1	NA	NA	NA	NA	-
ECO/UM/56	>256	Ser-83-Leu; Asp-87-Asn	Wild type	Ser-80-Ile	Ser-458-Ala	-
ECO/UM/57	>256	NA	NA	NA	NA	-
ECO/UM/58	>256	Ser-83-Leu; Asp-87-Asn	Wild type	Ser-80-Ile	NA	-
ECO/UM/59	256	NA	Wild type	Ser-80-Ile	NA	-
ECO/UM/60	>256	Ser-83-Leu; Asp-87-Asn	Wild type	Ser-80-Ile	NA	-
ECO/UM/61	256	Ser-83-Leu	Wild type	Wild type	Wild type	qnrB
ECO/UM/63	256	Ser-83-Leu	Wild type	NA	Wild type	qnrB
ECO/UM/64	256	NA	Wild type	Wild type	Wild type	-
ECO/UM/66	256	Ser-83-Leu	Wild type	Wild type	Wild type	qnrS
ECO/UM/67	>256	Ser-83-Leu; Asp-87-Asn	Wild type	Ser-80-Ile; Glu-84-Ile	Wild type	-
ECO/UM/68	>256	Ser-83-Leu; Asp-87-Asn	Wild type	Ser-80-Ile	NA	qnrS
ECO/UM/69	4	Wild type	Wild type	Wild type	NA	-
ECO/UM/70	>256	Ser-83-Leu; Asp-87-Asn	Wild type	Ser-80-Ile; Glu-84-Ile	Wild type	-
ECO/UM/71	>256	Ser-83-Leu	Wild type	Ser-80-Ile	NA	qnrS
ECO/UM/72	>256	Wild type	Wild type	Wild type	Wild type	-
ECO/UM/75	>256	Ser-83-Leu; Asp-87-Asn	Wild type	Ser-80-Ile	NA	-
ECO/UM/76	>256	Ser-83-Leu; Asp-87-Tyr; Gly-105-Val	Wild type	Ser-80-Ile	Ser-458-Ala	-
ECO/UM/77	16	Wild type	Wild type	NA	NA	qnrS
ECO/UM/78	>256	Ser-83-Leu; Asp-87-Asn	Wild type	Ser-80-Ile	NA	-
ECO/UM/79	32	Ser-83-Leu; Asp-87-Tyr; Gly-105-Val	Wild type	Ser-80-Ile	NA	-
ECO/UM/80	0.5	NA	NA	NA	NA	-
*Ala: alanine; Asp: aspartate; Asn: asparagine; Glu: glutamate; Gly: glycine; Ile: Isoleucine; Leu: leucine; Ser: serine; Tyr: tyrosine; Val: valine; NA: Data not available (PCR failed to produce amplicon); -: absence of gene
